# Supplementary material for: Two decades of vagus nerve stimulation for stroke: a bibliometric analysis
Source: Front Neurol. 2025 Apr 4;16:1531127. doi: 10.3389/fneur.2025.1531127 (PMC12006007; doi:10.3389/fneur.2025.1531127)
Supplement: Supplementary file 2 [file Table_2.xlsx]

## Sheet: Sheet1
	Publication	Citation
2008	1	1								y	x
2009	0	0			f(x) = ax 3 + bx 2 + cx + d					2004	14
2010	1	4								2005	13
2011	2	5								2006	15
2012	3	9								2007	20
2013	3	15								2008	17
2014	7	36								2009	25
2015	5	83								2010	33
2016	12	190								2011	35
2017	8	222								2012	45
2018	9	245								2013	54
2019	13	378								2014	50
2020	20	499								2015	100
2021	17	724								2016	103
2022	36	952								2017	121
2023	33	1140								2018	125
2024	21	637								2019	152
	191	5140								2020	157
										2021	170
										2022	167
										2023	152
										2024	51
